# Supplementary material for: Metabolomics analysis of post-traumatic stress disorder symptoms in World Trade Center responders
Source: Transl Psychiatry. 2022 Apr 28;12:174. doi: 10.1038/s41398-022-01940-y (PMC9050707; doi:10.1038/s41398-022-01940-y)
Supplement: Supplementary file 1 — Supplementary Table 1 [file 41398_2022_1940_MOESM1_ESM.csv]

		All				Discovery				Replication
		PTSD (N=56)	Control (N=68)	P-value		PTSD (N=39)	Control (N=49)	P-value		PTSD (N=17)	Control (N=19)	P-value
Dust cloud N (%)	No	38 (67.9)	53 (77.9)	0.289		27 (69.2)	38 (77.6)	0.523		11 (64.7)	15 (78.9)	0.562
	Yes	18 (32.1)	15 (22.1)			12 (30.8)	11 (22.4)			6 (35.3)	4 (21.1)
GERD N (%)	No	46 (82.1)	52 (76.5)	0.411		31 (79.5)	37 (75.5)	0.676		15 (88.2)	15 (78.9)	0.683
	Yes	8 (14.3)	15 (22.1)			7 (17.9)	12 (24.5)			1 (5.9)	3 (15.8)
	NA	2 (3.6)	1 (1.5)			1 (2.6)	0 (0)			1 (5.9)	1 (5.3)
Hypertension N (%)	No	29 (51.8)	49 (72.1)	0.0425		20 (51.3)	37 (75.5)	0.0456		9 (52.9)	12 (63.2)	0.787
	Yes	25 (44.6)	18 (26.5)			18 (46.2)	12 (24.5)			7 (41.2)	6 (31.6)
	NA	2 (3.6)	1 (1.5)			1 (2.6)	0 (0)			1 (5.9)	1 (5.3)
Diabetes N (%)	No	46 (82.1)	57 (83.8)	1		31 (79.5)	42 (85.7)	0.821		15 (88.2)	15 (78.9)	0.683
	Yes	8 (14.3)	10 (14.7)			7 (17.9)	7 (14.3)			1 (5.9)	3 (15.8)
	NA	2 (3.6)	1 (1.5)			1 (2.6)	0 (0)			1 (5.9)	1 (5.3)
Heart disease N (%)	No	47 (83.9)	62 (91.2)	0.484		32 (82.1)	47 (95.9)	0.134		15 (88.2)	15 (78.9)	0.683
	Yes	7 (12.5)	5 (7.4)			6 (15.4)	2 (4.1)			1 (5.9)	3 (15.8)
	NA	2 (3.6)	1 (1.5)			1 (2.6)	0 (0)			1 (5.9)	1 (5.3)
Systolic BP
Mean (SD)		129.312 (16.471)	123.2 (12.352)	0.086		127.788 (15.297)	123.659 (11.665)	0.206		132.667 (18.931)	122.211 (14.006)	0.086
Sample size		N=48	N=60			N=33	N=41			N=15	N=19
Diastolic BP
Mean (SD)		80.551 (9.728)	77.328 (6.416)	0.236		80.912 (10.469)	77.583 (6.568)	0.107		79.733 (8.066)	76.684 (6.138)	0.236
Sample size		N=49	N=67			N=34	N=48			N=15	N=19
HDL cholesterol
Mean (SD)		45.714 (11.156)	50.806 (14.408)	0.197		46.382 (12.19)	51.792 (15.884)	0.085		44.2 (8.537)	48.316 (9.655)	0.197
Sample size		N=49	N=67			N=34	N=48			N=15	N=19
LDL cholesterol
Mean (SD)		111.673 (36.336)	112.06 (34.517)	0.629		114.235 (36.709)	112.312 (36.902)	0.816		105.867 (36.031)	111.421 (28.498)	0.629
Sample size		N=49	N=67			N=34	N=48			N=15	N=19
VLDL
Mean (SD)		28.939 (15.985)	26.716 (18.942)	0.058		27.235 (15.152)	28.354 (21.36)	0.782		32.8 (17.66)	22.579 (9.952)	0.058
Sample size		N=49	N=67			N=34	N=48			N=15	N=19
Triglycerides
Mean (SD)		144.49 (79.989)	133.418 (94.712)	0.058		135.853 (75.785)	141.583 (106.793)	0.777		164.067 (88.357)	112.789 (49.855)	0.058
Sample size		N=49	N=67			N=34	N=48			N=15	N=19
Total cholesterol
Mean (SD)		185.816 (44.066)	187.597 (38.988)	0.93		187.853 (45.382)	189.688 (42.808)	0.854		181.2 (42.072)	182.316 (27.342)	0.93
Sample size		N=49	N=67			N=34	N=48			N=15	N=19
Creatinine
Mean (SD)		0.97 (0.149)	1.017 (0.146)	0.993		0.969 (0.138)	1.034 (0.142)	0.032		0.971 (0.176)	0.971 (0.15)	0.993
Sample size		N=56	N=68			N=39	N=49			N=17	N=19
