# Supplementary material for: Metabolomics analysis of post-traumatic stress disorder symptoms in World Trade Center responders
Source: Transl Psychiatry. 2022 Apr 28;12:174. doi: 10.1038/s41398-022-01940-y (PMC9050707; doi:10.1038/s41398-022-01940-y)
Supplement: Supplementary file 2 — Supplementary Table 2 [file 41398_2022_1940_MOESM2_ESM.csv]

	Age, race and BMI, and additional
	Dust cloud adjustment			GERD adjustment			Hypertension adjustment			Diabetes adjustment			Heart disease adjustment			Systolic BP adjustment			Diastolic BP adjustment			HDL adjustment			LDL adjustment			VLDL adjustment			Triglyceride adjustment			Total cholesterol adjustment			Creatinine adjustment
Metabolite	Coef.PTSD	p.PTSD		Coef.PTSD	p.PTSD		Coef.PTSD	p.PTSD		Coef.PTSD	p.PTSD		Coef.PTSD	p.PTSD		Coef.PTSD	p.PTSD		Coef.PTSD	p.PTSD		Coef.PTSD	p.PTSD		Coef.PTSD	p.PTSD		Coef.PTSD	p.PTSD		Coef.PTSD	p.PTSD		Coef.PTSD	p.PTSD		Coef.PTSD	p.PTSD
HCER(26:1)	0.761	<0.001		0.782	<0.001		0.801	<0.001		0.755	<0.001		0.788	<0.001		0.749	<0.001		0.802	<0.001		0.795	<0.001		0.752	<0.001		0.799	<0.001		0.799	<0.001		0.765	<0.001		0.757	<0.001
5-oxoproline	0.638	<0.001		0.64	<0.001		0.702	<0.001		0.637	<0.001		0.653	<0.001		0.636	0.00104		0.647	<0.001		0.707	<0.001		0.696	<0.001		0.71	<0.001		0.71	<0.001		0.7	<0.001		0.669	<0.001
6-oxopiperidine-2-carboxylate	0.59	<0.001		0.593	0.00114		0.595	0.00116		0.604	<0.001		0.59	0.00114		0.606	0.00218		0.67	<0.001		0.587	0.00189		0.611	0.0012		0.614	0.00101		0.614	0.00101		0.616	0.00104		0.665	<0.001
beta-hydroxyisovalerate	0.606	<0.001		0.568	0.00148		0.595	0.00129		0.621	<0.001		0.61	<0.001		0.589	0.00345		0.571	0.00309		0.605	0.00153		0.596	0.00173		0.605	0.00131		0.605	0.00131		0.598	0.00165		0.671	<0.001
caproate (6:0)	0.574	0.00166		0.547	0.00263		0.581	0.00169		0.573	0.00183		0.567	0.00181		0.493	0.0134		0.573	0.00378		0.549	0.00494		0.565	0.00363		0.572	0.00247		0.572	0.00248		0.567	0.00338		0.576	0.0017
glycocholate	0.699	<0.001		0.655	<0.001		0.664	<0.001		0.656	<0.001		0.676	<0.001		0.69	<0.001		0.639	0.00101		0.704	<0.001		0.712	<0.001		0.7	<0.001		0.701	<0.001		0.708	<0.001		0.68	<0.001
