# Supplementary material for: Metabolomics analysis of post-traumatic stress disorder symptoms in World Trade Center responders
Source: Transl Psychiatry. 2022 Apr 28;12:174. doi: 10.1038/s41398-022-01940-y (PMC9050707; doi:10.1038/s41398-022-01940-y)
Supplement: Supplementary file 3 — Supplementary Table 3 [file 41398_2022_1940_MOESM3_ESM.csv]

Metabolite	Coef	p	Reference
PE(17:1(9Z)18:0)	NA	NA	Karabatsiakis et al
PE(P-18:1(11Z)/15:0)	NA	NA	Karabatsiakis et al
PE-Nme(O-14:0/O-14:0)	NA	NA	Karabatsiakis et al
PE-NMe2(O-14:0/O-14:0)	NA	NA	Karabatsiakis et al
palmitoyl ethanolamide	0.267	0.122	Karabatsiakis et al
palmitic amide	NA	NA	Karabatsiakis et al
guanosine	NA	NA	Karabatsiakis et al
inosine	0.0696	0.708	Karabatsiakis et al
3alpha-hydroxy-5beta-cholan-24-oic	NA	NA	Karabatsiakis et al
7alpha,12alpha-dihydroxy-3-oxocholest-4-en-26-oic	NA	NA	Karabatsiakis et al
glycocholate	0.662	0.000291	Karabatsiakis et al
N-Acetylglucosamine-6-phosphate	NA	NA	Karabatsiakis et al
pantothenate (Vitamin B5)	-0.303	0.0984	Karabatsiakis et al
lactate	0.0271	0.882	Mellon et al
pyruvate	-0.0657	0.726	Mellon et al
eicosenoate (20:1n9 or 1n11)	0.121	0.496	Mellon et al
10-nonadecenoate (19:1n9)	-0.000618	0.997	Mellon et al
linolenate (18:3n3 or 3n6)	0.0908	0.625	Mellon et al
dihomolinoleate (20:2n6)	0.00723	0.968	Mellon et al
dihomolinolenate (20:3n3 or 3n6)	0.0895	0.616	Mellon et al
docosahexaenoate (DHA; 22:6n3)	0.0227	0.902	Mellon et al
hypoxanthine	0.265	0.139	Mellon et al
PE(18:1/0:0)	NA	NA	Konjevod et al
PC(18:1/0:0)	NA	NA	Konjevod et al
