# Supplementary material for: Metabolomics analysis of post-traumatic stress disorder symptoms in World Trade Center responders
Source: Transl Psychiatry. 2022 Apr 28;12:174. doi: 10.1038/s41398-022-01940-y (PMC9050707; doi:10.1038/s41398-022-01940-y)
Supplement: Supplementary file 4 — Supplementary Table 4 [file 41398_2022_1940_MOESM4_ESM.csv]

	Age, race and BMI adjustment								Age, race and BMI, and additional
									Dust cloud adjustment			GERD adjustment			Hypertension adjustment			Diabetes adjustment			Heart disease adjustment			Systolic BP adjustment			Diastolic BP adjustment			HDL adjustment			LDL adjustment			VLDL adjustment			Cholesterol ratio adjustment			Triglyceride adjustment			Total cholesterol adjustment			Creatinine adjustment
Metabolite	Coef.PTSD	p.PTSD	FDR.PTSD		Coef.BMI	p.BMI	FDR.BMI		Coef.PTSD	p.PTSD		Coef.PTSD	p.PTSD		Coef.PTSD	p.PTSD		Coef.PTSD	p.PTSD		Coef.PTSD	p.PTSD		Coef.PTSD	p.PTSD		Coef.PTSD	p.PTSD		Coef.PTSD	p.PTSD		Coef.PTSD	p.PTSD		Coef.PTSD	p.PTSD		Coef.PTSD	p.PTSD		Coef.PTSD	p.PTSD		Coef.PTSD	p.PTSD		Coef.PTSD	p.PTSD
CER(14:0)	0.16	0.387	0.996		0.0963	0.297	0.455		0.186	0.318		0.165	0.383		0.24	0.195		0.148	0.421		0.178	0.347		0.0937	0.622		0.0356	0.857		0.104	0.593		0.0132	0.939		0.0661	0.73		-0.00388	0.984		0.066	0.73		0.0223	0.895		0.178	0.344
CER(16:0)	0.241	0.202	0.996		0.0163	0.861	0.915		0.279	0.136		0.289	0.133		0.324	0.0883		0.229	0.217		0.271	0.153		0.208	0.31		0.182	0.367		0.266	0.169		0.112	0.47		0.177	0.339		0.0899	0.626		0.176	0.339		0.121	0.386		0.299	0.113
CER(18:0)	0.118	0.521	0.996		0.255	0.00609	0.0383		0.168	0.35		0.132	0.485		0.172	0.356		0.101	0.587		0.122	0.519		0.0677	0.744		0.0865	0.67		0.104	0.605		0.0408	0.825		0.0722	0.701		-0.00243	0.99		0.0723	0.701		0.0456	0.799		0.196	0.28
CER(18:1)	-0.0862	0.649	0.996		0.0566	0.549	0.69		-0.0423	0.821		-0.0527	0.787		0.000663	0.997		-0.0942	0.621		-0.0675	0.729		-0.127	0.512		-0.0749	0.711		-0.094	0.637		-0.165	0.334		-0.108	0.577		-0.212	0.246		-0.108	0.577		-0.15	0.381		-0.0342	0.857
CER(20:0)	0.00207	0.991	0.998		0.198	0.0346	0.108		0.0548	0.763		0.00567	0.976		0.0533	0.778		-0.0154	0.935		0.00728	0.97		-0.138	0.504		-0.093	0.648		-0.0536	0.79		-0.132	0.467		-0.0951	0.61		-0.172	0.365		-0.0951	0.61		-0.126	0.469		0.0486	0.796
CER(20:1)	0.244	0.192	0.996		0.119	0.202	0.354		0.262	0.165		0.277	0.15		0.334	0.0767		0.248	0.186		0.267	0.162		0.156	0.43		0.125	0.529		0.211	0.286		0.131	0.471		0.177	0.364		0.117	0.545		0.177	0.364		0.138	0.438		0.296	0.115
CER(22:0)	0.0141	0.938	0.996		0.226	0.0143	0.0631		0.0396	0.828		0.0382	0.838		0.0673	0.719		0.0214	0.908		0.0398	0.83		-0.108	0.59		-0.081	0.683		-0.00933	0.962		-0.111	0.513		-0.0651	0.721		-0.146	0.428		-0.0653	0.72		-0.104	0.517		0.0486	0.792
CER(22:1)	0.254	0.168	0.996		0.174	0.059	0.153		0.278	0.133		0.284	0.135		0.349	0.0596		0.262	0.159		0.281	0.138		0.168	0.403		0.118	0.553		0.184	0.353		0.101	0.556		0.146	0.426		0.0516	0.776		0.146	0.427		0.109	0.506		0.318	0.0846
CER(24:0)	0.107	0.565	0.996		0.125	0.175	0.325		0.12	0.519		0.126	0.508		0.153	0.422		0.124	0.513		0.14	0.459		-0.0332	0.871		-0.0392	0.843		0.0844	0.666		-0.0288	0.87		0.0154	0.935		-0.0431	0.822		0.0151	0.936		-0.0243	0.884		0.118	0.531
CER(24:1)	0.296	0.113	0.996		0.108	0.243	0.396		0.337	0.0682		0.323	0.093		0.362	0.0581		0.293	0.118		0.324	0.089		0.281	0.186		0.258	0.209		0.313	0.121		0.217	0.226		0.259	0.171		0.187	0.329		0.259	0.171		0.222	0.192		0.353	0.0589
CER(26:0)	0.154	0.411	0.996		0.054	0.564	0.701		0.17	0.369		0.169	0.378		0.219	0.254		0.174	0.362		0.189	0.325		-0.0118	0.951		-0.0548	0.777		0.101	0.604		0.00243	0.989		0.0451	0.815		-0.0057	0.977		0.0451	0.816		0.00689	0.969		0.18	0.345
CER(26:1)	0.441	0.0163	0.572		-0.0193	0.831	0.902		0.453	0.0145		0.455	0.0151		0.518	0.00524		0.447	0.0152		0.474	0.0104		0.433	0.0361		0.333	0.0927		0.421	0.0317		0.328	0.0654		0.367	0.0501		0.306	0.106		0.366	0.0501		0.331	0.0509		0.488	0.00846
DCER(16:0)	0.211	0.259	0.996		0.0775	0.405	0.564		0.255	0.167		0.267	0.162		0.317	0.0899		0.221	0.235		0.254	0.181		0.223	0.279		0.183	0.36		0.2	0.309		0.1	0.535		0.151	0.395		0.0401	0.817		0.15	0.395		0.11	0.469		0.267	0.155
DCER(18:0)	0.267	0.153	0.996		0.15	0.107	0.229		0.296	0.113		0.3	0.119		0.341	0.0714		0.265	0.164		0.281	0.144		0.243	0.238		0.228	0.259		0.232	0.245		0.176	0.316		0.218	0.241		0.113	0.53		0.218	0.241		0.188	0.278		0.338	0.0679
DCER(20:0)	0.0428	0.818	0.996		0.167	0.0727	0.177		0.074	0.689		0.0446	0.815		0.0718	0.706		0.0172	0.927		0.0314	0.869		-0.0537	0.786		-0.0712	0.722		-0.0656	0.739		-0.0939	0.611		-0.064	0.734		-0.152	0.41		-0.064	0.734		-0.0841	0.647		0.0538	0.775
DCER(22:0)	0.183	0.316	0.996		0.193	0.0351	0.109		0.202	0.27		0.213	0.256		0.246	0.187		0.189	0.31		0.205	0.274		0.123	0.539		0.123	0.529		0.175	0.367		0.081	0.609		0.133	0.451		0.0241	0.888		0.133	0.451		0.0926	0.541		0.211	0.253
DCER(22:1)	0.0705	0.698	0.996		0.294	0.00147	0.0201		0.0895	0.624		0.0892	0.633		0.102	0.588		0.0526	0.775		0.0748	0.689		0.151	0.406		0.0416	0.834		0.0298	0.879		-0.0186	0.917		0.0225	0.905		-0.0685	0.708		0.0224	0.906		-0.00734	0.967		0.0831	0.653
DCER(22:2)	0.164	0.376	0.996		0.2	0.0311	0.101		0.175	0.348		0.222	0.241		0.237	0.211		0.208	0.27		0.211	0.263		0.101	0.601		0.065	0.74		0.0999	0.607		0.086	0.644		0.0813	0.599		-0.0101	0.953		0.081	0.6		0.0812	0.648		0.221	0.234
DCER(24:0)	0.174	0.344	0.996		0.117	0.201	0.354		0.188	0.31		0.195	0.303		0.228	0.23		0.189	0.316		0.205	0.277		0.081	0.686		0.0573	0.769		0.162	0.406		0.0578	0.729		0.107	0.557		0.0273	0.882		0.107	0.558		0.0668	0.674		0.204	0.274
DCER(24:1)	0.284	0.122	0.996		0.228	0.0134	0.0606		0.313	0.0885		0.289	0.126		0.332	0.0755		0.274	0.143		0.289	0.124		0.258	0.218		0.226	0.259		0.25	0.207		0.2	0.249		0.238	0.184		0.131	0.457		0.238	0.184		0.21	0.214		0.334	0.07
DCER(26:0)	-0.443	0.0181	0.578		-0.0313	0.734	0.827		-0.408	0.0282		-0.411	0.0309		-0.443	0.0217		-0.432	0.0242		-0.434	0.0233		-0.511	0.0144		-0.449	0.0298		-0.413	0.0421		-0.445	0.0277		-0.433	0.0323		-0.447	0.0286		-0.433	0.0324		-0.443	0.0279		-0.461	0.0153
DCER(26:1)	0.155	0.414	0.996		0.0438	0.643	0.763		0.195	0.299		0.144	0.463		0.205	0.291		0.158	0.42		0.15	0.442		0.131	0.534		0.0984	0.639		0.0927	0.653		0.07	0.726		0.11	0.592		0.0596	0.771		0.11	0.592		0.0859	0.671		0.155	0.421
HCER(14:0)	-0.119	0.527	0.996		-0.106	0.258	0.412		-0.105	0.58		-0.0876	0.648		-0.026	0.889		-0.115	0.54		-0.0902	0.636		-0.079	0.692		-0.102	0.603		-0.0479	0.804		-0.158	0.327		-0.0854	0.657		-0.17	0.359		-0.0854	0.656		-0.142	0.379		-0.13	0.497
HCER(16:0)	0.0869	0.64	0.996		-0.11	0.237	0.389		0.106	0.568		0.138	0.468		0.17	0.368		0.0878	0.623		0.132	0.481		0.125	0.544		0.106	0.592		0.156	0.408		-0.00832	0.955		0.0961	0.62		0.0128	0.946		0.0962	0.619		0.0159	0.917		0.133	0.476
HCER(18:0)	0.0976	0.601	0.996		-0.114	0.222	0.372		0.111	0.556		0.159	0.403		0.207	0.267		0.117	0.521		0.152	0.422		0.108	0.602		0.137	0.494		0.202	0.292		0.0507	0.743		0.143	0.465		0.0568	0.764		0.143	0.465		0.0697	0.652		0.146	0.437
HCER(18:1)	0.12	0.523	0.996		-0.0562	0.548	0.69		0.15	0.425		0.183	0.338		0.232	0.216		0.143	0.436		0.169	0.374		0.182	0.389		0.129	0.528		0.206	0.286		0.0497	0.763		0.148	0.455		0.0801	0.686		0.148	0.454		0.0699	0.677		0.135	0.479
HCER(20:0)	0.0667	0.716	0.996		-0.158	0.086	0.197		0.0847	0.645		0.114	0.544		0.143	0.442		0.0673	0.705		0.111	0.545		0.0571	0.778		0.0872	0.657		0.17	0.361		0.0215	0.892		0.105	0.585		0.0417	0.826		0.105	0.585		0.0382	0.809		0.102	0.583
HCER(20:1)	0.117	0.532	0.996		-0.0876	0.349	0.509		0.141	0.455		0.135	0.483		0.184	0.329		0.111	0.562		0.127	0.507		0.202	0.341		0.171	0.399		0.147	0.46		0.0514	0.777		0.114	0.57		0.0401	0.837		0.114	0.57		0.0614	0.731		0.144	0.449
HCER(22:0)	0.0532	0.769	0.996		-0.0997	0.271	0.427		0.0609	0.739		0.092	0.622		0.118	0.524		0.0472	0.787		0.0919	0.617		-0.00273	0.989		0.0583	0.765		0.126	0.495		-0.0319	0.835		0.0638	0.737		-0.00358	0.985		0.0638	0.737		-0.0109	0.944		0.0802	0.662
HCER(22:1)	0.287	0.127	0.996		-0.00683	0.942	0.965		0.305	0.107		0.345	0.0726		0.385	0.0421		0.305	0.102		0.338	0.0744		0.326	0.108		0.253	0.194		0.395	0.0319		0.231	0.148		0.309	0.109		0.246	0.195		0.309	0.109		0.242	0.112		0.327	0.0858
HCER(24:0)	0.206	0.257	0.996		-0.159	0.0809	0.19		0.211	0.25		0.248	0.183		0.277	0.136		0.203	0.239		0.253	0.164		0.166	0.404		0.188	0.339		0.29	0.112		0.115	0.449		0.213	0.268		0.152	0.429		0.213	0.268		0.134	0.379		0.254	0.163
HCER(24:1)	0.237	0.199	0.996		-0.153	0.0965	0.215		0.248	0.183		0.279	0.14		0.306	0.104		0.229	0.187		0.278	0.135		0.3	0.148		0.299	0.135		0.334	0.0828		0.205	0.225		0.289	0.137		0.225	0.246		0.29	0.137		0.225	0.194		0.3	0.102
HCER(26:0)	0.465	0.013	0.557		-0.0644	0.485	0.638		0.462	0.0146		0.474	0.0139		0.495	0.0107		0.464	0.0138		0.489	0.0108		0.522	0.012		0.494	0.0161		0.524	0.00946		0.478	0.0162		0.51	0.0107		0.487	0.0162		0.51	0.0107		0.485	0.0149		0.485	0.0108
HCER(26:1)	0.741	3.99E-05	0.0649		0.0179	0.836	0.904		0.761	2.71E-05		0.782	2.01E-05		0.801	1.35E-05		0.755	1.51E-05		0.788	1.56E-05		0.749	0.00017		0.802	4.54E-05		0.795	4.13E-05		0.752	4.34E-05		0.799	3.38E-05		0.74	9.97E-05		0.799	3.37E-05		0.765	3.89E-05		0.757	3.58E-05
LCER(14:0)	0.0222	0.902	0.996		-0.312	0.000715	0.0159		0.0321	0.86		0.066	0.719		0.144	0.417		0.0475	0.788		0.0807	0.657		0.0599	0.765		0.0807	0.673		0.105	0.565		-0.0116	0.948		0.0607	0.736		0.0425	0.823		0.0607	0.735		0.00272	0.988		0.0116	0.95
LCER(16:0)	0.0694	0.707	0.996		-0.203	0.0292	0.0976		0.0788	0.673		0.086	0.65		0.13	0.492		0.0577	0.746		0.0987	0.599		0.105	0.613		0.187	0.342		0.174	0.359		0.0417	0.814		0.135	0.459		0.0987	0.618		0.135	0.459		0.064	0.727		0.0678	0.718
LCER(18:0)	0.257	0.171	0.996		-0.0774	0.407	0.566		0.251	0.185		0.273	0.158		0.344	0.0631		0.236	0.212		0.268	0.159		0.277	0.185		0.308	0.118		0.341	0.0692		0.21	0.232		0.284	0.137		0.262	0.18		0.284	0.137		0.223	0.205		0.266	0.163
LCER(18:1)	-0.0479	0.796	0.996		0.229	0.0144	0.0632		-0.0561	0.764		-0.0446	0.814		-0.00374	0.984		-0.0458	0.807		-0.0332	0.86		-0.0571	0.781		-0.119	0.557		-0.0259	0.893		-0.137	0.475		-0.0749	0.695		-0.0592	0.766		-0.0748	0.696		-0.126	0.513		-0.0703	0.708
LCER(20:0)	0.156	0.406	0.996		0.00815	0.93	0.959		0.14	0.458		0.158	0.413		0.23	0.214		0.128	0.497		0.155	0.418		0.0828	0.68		0.0791	0.689		0.173	0.354		0.0369	0.832		0.118	0.534		0.0863	0.659		0.118	0.534		0.0535	0.761		0.12	0.524
LCER(20:1)	0.375	0.0403	0.721		0.119	0.19	0.342		0.393	0.0323		0.403	0.032		0.448	0.0163		0.406	0.0302		0.407	0.0293		0.362	0.0775		0.34	0.0852		0.452	0.017		0.341	0.0677		0.385	0.0489		0.382	0.0526		0.384	0.049		0.345	0.0605		0.35	0.0587
LCER(22:0)	0.076	0.682	0.996		-0.124	0.181	0.332		0.0597	0.749		0.055	0.773		0.107	0.568		0.0452	0.811		0.0599	0.752		0.000903	0.997		0.0456	0.818		0.164	0.374		0.00706	0.967		0.106	0.562		0.0716	0.716		0.106	0.562		0.0273	0.876		0.0172	0.926
LCER(22:1)	0.253	0.178	0.996		-0.0767	0.411	0.569		0.23	0.222		0.238	0.217		0.286	0.133		0.221	0.248		0.234	0.224		0.243	0.254		0.213	0.297		0.288	0.144		0.168	0.363		0.254	0.18		0.227	0.262		0.254	0.181		0.187	0.322		0.198	0.291
LCER(24:0)	0.185	0.315	0.996		-0.22	0.0171	0.0698		0.164	0.375		0.206	0.277		0.247	0.19		0.192	0.308		0.207	0.271		0.11	0.595		0.138	0.489		0.254	0.155		0.0782	0.652		0.181	0.307		0.174	0.377		0.181	0.307		0.099	0.579		0.144	0.435
LCER(24:1)	0.115	0.533	0.996		-0.221	0.0174	0.0706		0.112	0.546		0.116	0.541		0.16	0.399		0.101	0.586		0.129	0.491		0.167	0.413		0.203	0.305		0.245	0.181		0.0993	0.579		0.19	0.284		0.18	0.357		0.19	0.285		0.119	0.516		0.107	0.569
SM(14:0)	0.31	0.0975	0.989		0.0552	0.552	0.691		0.309	0.102		0.358	0.0617		0.441	0.0156		0.339	0.0756		0.355	0.0624		0.296	0.154		0.228	0.25		0.364	0.0501		0.196	0.226		0.273	0.162		0.222	0.252		0.273	0.162		0.205	0.176		0.324	0.088
SM(16:0)	0.277	0.135	0.996		-0.188	0.0425	0.123		0.288	0.123		0.328	0.0833		0.378	0.041		0.28	0.127		0.315	0.0934		0.255	0.217		0.233	0.238		0.359	0.0406		0.144	0.292		0.254	0.189		0.191	0.319		0.254	0.19		0.163	0.218		0.291	0.122
SM(18:0)	0.0991	0.6	0.996		0.0911	0.333	0.493		0.127	0.502		0.125	0.519		0.184	0.324		0.0855	0.656		0.102	0.599		0.0493	0.819		0.0427	0.835		0.136	0.491		-0.0106	0.949		0.0745	0.712		-0.0041	0.983		0.0744	0.713		0.00573	0.972		0.124	0.516
SM(18:1)	0.000877	0.996	0.998		0.0856	0.362	0.52		0.0329	0.861		0.0141	0.942		0.057	0.763		-0.0294	0.877		-0.00831	0.966		-0.0292	0.894		-0.0117	0.955		0.0427	0.829		-0.0934	0.594		-0.0253	0.9		-0.0892	0.654		-0.0252	0.9		-0.0827	0.626		0.0488	0.796
SM(20:0)	0.149	0.419	0.996		0.0844	0.356	0.516		0.166	0.368		0.163	0.388		0.229	0.214		0.145	0.437		0.168	0.368		0.0694	0.725		0.0455	0.813		0.17	0.355		0.01	0.945		0.0855	0.645		0.00688	0.97		0.0852	0.646		0.0218	0.871		0.167	0.371
SM(20:1)	0.0367	0.845	0.996		0.0319	0.734	0.827		0.0749	0.688		0.0369	0.847		0.092	0.622		-0.00858	0.963		0.0222	0.908		-0.05	0.817		-0.0148	0.942		0.0523	0.792		-0.0923	0.577		-0.0135	0.946		-0.0875	0.655		-0.0136	0.946		-0.0785	0.623		0.0507	0.791
SM(22:0)	0.0932	0.602	0.996		0.0147	0.869	0.918		0.105	0.56		0.108	0.559		0.156	0.391		0.0791	0.662		0.106	0.562		-0.00535	0.978		0.0194	0.918		0.107	0.55		-0.0447	0.746		0.0377	0.836		-0.0517	0.767		0.0375	0.837		-0.0287	0.829		0.0987	0.587
SM(22:1)	0.0804	0.663	0.996		-0.00819	0.929	0.958		0.102	0.582		0.105	0.577		0.157	0.389		0.0573	0.753		0.0916	0.623		-0.000567	0.998		-0.0102	0.959		0.112	0.542		-0.076	0.582		0.0216	0.911		-0.0557	0.767		0.0214	0.912		-0.06	0.64		0.0767	0.683
SM(24:0)	0.202	0.259	0.996		-0.102	0.25	0.403		0.206	0.253		0.223	0.223		0.252	0.168		0.189	0.298		0.213	0.243		0.136	0.487		0.145	0.445		0.276	0.118		0.1	0.483		0.197	0.291		0.131	0.476		0.197	0.292		0.118	0.404		0.19	0.294
SM(24:1)	0.317	0.0859	0.989		-0.187	0.0426	0.123		0.328	0.0772		0.347	0.0643		0.38	0.0407		0.287	0.109		0.327	0.0806		0.328	0.109		0.31	0.115		0.412	0.0249		0.232	0.114		0.332	0.086		0.265	0.164		0.332	0.0861		0.251	0.0845		0.326	0.0819
SM(26:0)	0.235	0.205	0.996		-0.14	0.13	0.263		0.253	0.176		0.259	0.174		0.331	0.0733		0.24	0.199		0.266	0.158		0.199	0.337		0.183	0.36		0.292	0.116		0.121	0.45		0.21	0.284		0.152	0.433		0.21	0.284		0.135	0.386		0.234	0.216
SM(26:1)	0.302	0.106	0.989		-0.189	0.0421	0.122		0.306	0.104		0.331	0.0796		0.365	0.0514		0.285	0.123		0.314	0.0961		0.317	0.129		0.295	0.143		0.379	0.0456		0.222	0.18		0.31	0.115		0.263	0.182		0.31	0.115		0.238	0.149		0.293	0.122
Total CER	0.148	0.425	0.996		0.16	0.0842	0.196		0.175	0.345		0.175	0.36		0.208	0.274		0.159	0.399		0.182	0.334		0.0298	0.884		0.0265	0.895		0.135	0.491		0.0113	0.946		0.0635	0.732		-0.0122	0.948		0.0633	0.733		0.0177	0.909		0.177	0.347
Total DCER	0.102	0.583	0.996		0.172	0.0659	0.165		0.136	0.464		0.14	0.464		0.168	0.378		0.116	0.541		0.132	0.487		0.0243	0.905		0.0214	0.915		0.1	0.615		0.00434	0.98		0.0492	0.786		-0.0501	0.781		0.049	0.787		0.0119	0.941		0.138	0.465
Total HCER	0.156	0.397	0.996		-0.133	0.148	0.286		0.167	0.366		0.203	0.281		0.234	0.211		0.153	0.377		0.203	0.27		0.155	0.444		0.173	0.383		0.245	0.188		0.0748	0.615		0.178	0.356		0.104	0.587		0.178	0.356		0.0971	0.524		0.202	0.275
Total LCER	0.0895	0.63	0.996		-0.181	0.0522	0.141		0.094	0.616		0.106	0.577		0.159	0.4		0.0801	0.659		0.118	0.53		0.119	0.569		0.181	0.36		0.198	0.288		0.0477	0.784		0.148	0.411		0.117	0.554		0.148	0.411		0.0704	0.696		0.0791	0.675
Total SM	0.248	0.181	0.996		-0.0899	0.329	0.49		0.263	0.159		0.288	0.129		0.342	0.0635		0.24	0.193		0.274	0.146		0.203	0.32		0.19	0.333		0.319	0.0746		0.112	0.386		0.219	0.256		0.141	0.453		0.219	0.257		0.13	0.283		0.259	0.168
Number of metabolites with higher expression in PTSD	57								57			57			58			54			56			47			49			54			44			52			40			52			47			57
