# Supplementary material for: Metabolomics analysis of post-traumatic stress disorder symptoms in World Trade Center responders
Source: Transl Psychiatry. 2022 Apr 28;12:174. doi: 10.1038/s41398-022-01940-y (PMC9050707; doi:10.1038/s41398-022-01940-y)
Supplement: Supplementary file 7 — Supplementary Table 5 [file 41398_2022_1940_MOESM7_ESM.xlsx]

## Sheet: Proteomic Modules
P_IC1		P_IC2		P_IC3		P_IC4		P_IC5		P_IC6		P_IC7		P_IC8		P_IC9		P_IC10		P_IC11		P_IC12		P_IC13		P_IC14		P_IC15		P_IC16		P_IC17		P_IC18		P_IC19
protein	signal	protein	signal	protein	signal	protein	signal	protein	signal	protein	signal	protein	signal	protein	signal	protein	signal	protein	signal	protein	signal	protein	signal	protein	signal	protein	signal	protein	signal	protein	signal	protein	signal	protein	signal	protein	signal
PSG1	-14.9318	LAIR.2	-14.3972	PRTFDC1	-6.5593	DEFB4A	-13.1752	HAGH	-6.36323	RNF31	-13.2288	HSP90B1	-11.8126	FKBP7	-7.40826	CD33	-12.1318	SNCG	11.2093	BNP	12.9493	EPHA10	-15.0508	AOC1	12.0574	PAEP	-14.2686	IKZF2	14.2053	FUT8	6.51491	GT	-4.81282	CA5A	7.84205	TDGF1	15.1074
IFNL1	-2.34559			STK4	-4.30745	IgG.Fc.receptor.II.b	-3.73025	CARHSP1	-6.05651	ISLR2	-3.27918	FKBP7	4.48795	IgG.Fc.receptor.II.b	-4.63612	VSTM1	-3.50013	LEP	4.54813	IgG.Fc.receptor.II.b	-2.87273			DUSP3	4.28243			GH	-2.90949	ATP6V1F	5.69435	FUT8	4.6308	HAOX1	6.98049
PFDN2	2.18466			NAA10	-4.16056	GT	2.95211	FHIT	-5.27434	FGF.21	3.15386	SERPINA12	4.40067	NEP	4.16548	ATP6V1F	2.77142	SERPINA12	-3.25048	GT	-2.66755			KIR2DL3	4.19286					EREG	4.30637	ANGPT1	4.453	GH	5.13218
				PMVK	-4.08905	ANXA10	2.0101	AARSD1	-4.23062	GBP2	-2.48139	GBP2	2.44709	N.CDase	4.12783	GT	-2.25346	DUSP3	-3.22862	IL6	2.45891			TNFRSF13C	2.49081					SERPINA12	3.71232	CD40.L	4.34435	PTS	4.05677
				KIF1BP	-4.06047			GT	3.88056	ACE2	2.07057	HAOX1	-2.37434	KIR2DL3	-3.6388	GSTP1	2.24533	CA5A	-2.15953					KLB	2.32484					ABHD14B	3.65256	PDGF.subunit.B	3.44935	ACE2	3.16864
				ITGB1BP2	-3.8482			VSTM1	3.10247	UBE2F	-1.9998	KLB	-2.13842	IL6	-3.34139			HSP90B1	-2.05376					IFNL1	2.14994					ING1	3.1389	HB.EGF	3.42636	NPM1	3.07933
				COL4A3BP	-3.46359			FGF.21	2.81518			N.CDase	2.01685	MDGA1	2.79409															STK4	-2.46268	FGF.21	-2.87841	IL32	2.78041
				CETN2	-3.1503			TGM2	-2.77659					GLO1	2.377															CTF1	2.43473	HAGH	-2.65091	NEP	2.32366
				DECR1	-3.07299			ATP6V1F	-2.75807					NEFL	-2.35669															CLSTN1	2.27519	CCL17	2.60321
				TBCB	-2.92537			AKT1S1	-2.74817					VSTM1	2.34047															TPPP3	2.18419	PARP.1	-2.57946
				PTPN1	-2.89182			GLO1	-2.23047					CDH15	-1.98822															VSTM1	2.09786	CXCL1	2.42877
				LAT	-2.84298			PSME1	-2.10042																					CETN2	2.0705	ATP6V1F	-2.36353
				FKBP5	-2.76898			EIF4B	-2.0761																					IFNL1	-2.03414	CLEC1B	2.08529
				NEMO	-2.76278			CRADD	-2.02961																							ABHD14B	-2.07896
				SRC	-2.52466
				RPS6KB1	-2.37194
				IMPA1	-2.16297

## Sheet: Metabolomic Modules
M_IC1		M_IC2		M_IC3		M_IC4		M_IC5		M_IC6		M_IC7		M_IC8		M_IC9		M_IC10		M_IC11		M_IC12		M_IC13		M_IC14		M_IC15		M_IC16
metabolite	signal	metabolite	signal	metabolite	signal	metabolite	signal	metabolite	signal	metabolite	signal	metabolite	signal	metabolite	signal	metabolite	signal	metabolite	signal	metabolite	signal	metabolite	signal	metabolite	signal	metabolite	signal	metabolite	signal	metabolite	signal
3-hydroxystachydrine*	18.2304	2-hydroxyhippurate (salicylurate)	15.6742	TAG40:0-FA12:0	6.7257	piperine	-11.86	p-cresol glucuronide*	12.9781	3-carboxy-4-methyl-5-propyl-2-furanpropanoate (CMPF)	-9.33676	glycodeoxycholate	-10.4688	cinnamoylglycine	12.6585	linoleoylcholine*	12.7384	methyl-4-hydroxybenzoate sulfate	-15.4629	3-(3-hydroxyphenyl)propionate	12.7508	acesulfame	30.4115	thymol sulfate	-5.95617	N-(2-furoyl)glycine	-11.6866	TAG54:7-FA18:3	-5.10575	5alpha-androstan-3alpha,17beta-diol disulfate	-8.16878
stachydrine	13.3475	salicyluric glucuronide*	15.5535	TAG42:1-FA12:0	6.50225	glucuronide of piperine metabolite C17H21NO3 (5)*	-11.5379	phenylacetylglutamate	7.22667	hydroxy-CMPF*	-8.82597	taurodeoxycholate	-10.0868	3-phenylpropionate (hydrocinnamate)	8.83109	palmitoylcholine	12.7201	alliin	8.53436	3-hydroxyhippurate	11.726	betonicine	5.62387	TAG58:9-FA20:4	-4.79294	3-hydroxy-2-methylpyridine sulfate	-11.0795	TAG54:7-FA18:2	-5.07574	5alpha-androstan-3alpha,17beta-diol monosulfate (1)	-8.13603
betonicine	-11.6402	salicylate	13.9263	TAG42:0-FA12:0	6.33121	sulfate of piperine metabolite C18H21NO3 (1)*	-10.1716	phenylacetate	7.21532	TAG60:12-FA22:6	-6.11074	taurocholate	-8.80663	isoursodeoxycholate	-8.42189	stearoylcholine*	12.5942	S-allylcysteine	8.30869	3-(3-hydroxyphenyl)propionate sulfate	10.8581	N2-acetyl,N6-methyllysine	-5.39536	TAG58:8-FA20:3	-4.53506	3-hydroxypyridine sulfate	-10.7482	TAG54:8-FA18:3	-4.88942	androsterone sulfate	-7.77595
N-methylhydroxyproline	9.89887	thymol sulfate	7.33564	TAG42:2-FA12:0	6.05743	sulfate of piperine metabolite C16H19NO3 (3)*	-9.43826	4-methylguaiacol sulfate	7.11383	S-methylmethionine	-4.90473	glycoursodeoxycholate	-8.79817	glycoursodeoxycholic acid sulfate (1)	-6.89605	oleoylcholine	11.9125	4-acetamidophenol	7.84807	3-hydroxyhippurate sulfate	10.8406	N2-acetyl,N6,N6-dimethyllysine	-5.09809	TAG54:8-FA20:4	-4.33864	5-hydroxy-2-methylpyridine sulfate	-10.3682	TAG54:6-FA18:2	-4.77397	5alpha-androstan-3beta,17beta-diol disulfate	-7.76149
N-methylproline	8.66934	saccharin	6.4637	TAG40:0-FA16:0	5.54252	sulfate of piperine metabolite C16H19NO3 (2)*	-9.21497	phenylacetylcarnitine	6.91334	TAG60:11-FA22:6	-4.47099	taurodeoxycholic acid 3-sulfate	-8.56908	indolepropionate	6.45913	arachidonoylcholine	11.7636	N-acetylalliin	6.91988	dihydrocaffeate sulfate (2)	6.91369	ibuprofen	-3.95111	TAG58:8-FA20:4	-4.22208	caffeic acid sulfate	-9.83866	TAG54:6-FA18:3	-4.30095	epiandrosterone sulfate	-7.16469
2-methoxyresorcinol sulfate	5.617	ibuprofen	-6.29331	TAG42:1-FA18:1	5.53962	sulfate of piperine metabolite C18H21NO3 (3)*	-8.88374	p-cresol sulfate	6.87158	TAG58:10-FA22:6	-4.31118	glycochenodeoxycholate	-8.39881	ursodeoxycholate	-5.982	dihomo-linolenoyl-choline	10.7221	1,2,3-benzenetriol sulfate (2)	-6.15993	thymol sulfate	6.08583	glucuronide of C10H18O2 (7)*	3.67012	TAG56:9-FA20:4	-4.22148	citraconate/glutaconate	-9.14014	TAG54:5-FA18:2	-3.98487	5alpha-androstan-3alpha,17alpha-diol monosulfate	-6.59709
branched chain 14:0 dicarboxylic acid	5.00158	linoleamide (18:2n6)	-4.54113	TAG42:0-FA14:0	5.40236	glucuronide of piperine metabolite C17H21NO3 (4)*	-8.35725	phenylacetylglutamine	6.56542	eicosapentaenoate (EPA; 20:5n3)	-4.25575	taurochenodeoxycholic acid 3-sulfate	-8.22443	branched chain 14:0 dicarboxylic acid	5.68303	docosahexaenoylcholine	10.2017	umbelliferone sulfate	-5.85441	dimethyl sulfone	-5.77936	N-acetyl-1-methylhistidine*	-3.62492	betonicine	4.15844	quinate	-9.10827	TAG54:8-FA18:2	-3.86497	androstenediol (3alpha, 17alpha) monosulfate (3)	-6.31986
1,2,3-benzenetriol sulfate (2)	4.92682	homovanillate (HVA)	4.05704	TAG38:0-FA12:0	5.30468	glucuronide of piperine metabolite C17H21NO3 (3)*	-8.00164	4-allylcatechol sulfate	-6.50133	betonicine	-4.23441	glycocholate	-7.869	glycoursodeoxycholate	-5.1588	iminodiacetate (IDA)	-4.33094	quinate	5.76618	ursodeoxycholate	5.53334	2-acetamidophenol sulfate	-3.3043	TAG58:10-FA20:4	-4.12885	2,3-dihydroxypyridine	-7.48525	TAG51:5-FA18:2	-3.80061	androstenediol (3beta,17beta) monosulfate (1)	-6.31703
ethyl beta-glucopyranoside	4.50896	4-vinylphenol sulfate	3.77538	TAG36:0-FA12:0	5.27146	taurodeoxycholate	-6.64493	S-allylcysteine	-6.16716	TAG58:10-FA20:5	-4.10436	glycodeoxycholate 3-sulfate	-7.20425	2-acetamidophenol sulfate	4.88685	gamma-glutamylglutamine	3.90074	1,6-anhydroglucose	-5.28024	alliin	4.70499	mannitol/sorbitol	3.21555	TAG58:10-FA20:5	-3.68146	3-methyl catechol sulfate (1)	-7.4068	delta-tocopherol	-3.6338	5alpha-androstan-3beta,17beta-diol monosulfate (2)	-6.21065
3-methoxycatechol sulfate (1)	4.39676	gentisate	3.47949	TAG40:0-FA14:0	5.02022	sucrose	5.1883	umbelliferone sulfate	-5.46672	TAG56:9-FA22:6	-4.09143	taurochenodeoxycholate	-7.07965	quinate	4.80883	tartronate (hydroxymalonate)	3.82779	3-methoxycatechol sulfate (1)	-5.2607	2-methoxyhydroquinone sulfate (1)	4.65996	4-vinylphenol sulfate	3.09865	DAG(16:1/20:4)	-3.60603	4-ethylcatechol sulfate	-7.24711	TAG54:6-FA18:1	-3.53915	thymol sulfate	-6.15422
N2-acetyl,N6,N6-dimethyllysine	-3.66673	dimethyl sulfone	-3.44783	TAG44:2-FA12:0	5.01827	cholate	4.42032	indolin-2-one	4.94166	TAG58:9-FA22:6	-4.08559	taurolithocholate 3-sulfate	-6.49131	hippurate	4.70579	1,2,3-benzenetriol sulfate (2)	-3.67327	eugenol sulfate	-4.904	4-hydroxyhippurate	4.59235	cholate	-3.03479	TAG58:7-FA20:4	-3.32321	3-methyl catechol sulfate (2)	-7.24004	TAG46:4-FA18:2	-3.46864	androstenediol (3beta,17beta) disulfate (1)	-6.09938
methyl glucopyranoside (alpha + beta)	3.56679	taurolithocholate 3-sulfate	3.26567	TAG42:2-FA18:2	4.99508	glycodeoxycholate	-4.2198	serotonin	-4.90897	DAG(18:2/22:6)	-4.05998	glycoursodeoxycholic acid sulfate (1)	-6.28067	glycolithocholate sulfate*	4.34099	fructose	3.56797	7-methylxanthine	-4.00129	N-acetylalliin	4.41306	taurochenodeoxycholate	-2.91203	TAG52:5-FA20:4	-3.23619	trigonelline (N'-methylnicotinate)	-6.4562	TAG55:5-FA18:2	-3.43754	5alpha-androstan-3beta,17alpha-diol disulfate	-6.06867
16a-hydroxy DHEA 3-sulfate	-3.42296	1,6-anhydroglucose	3.22918	TAG44:1-FA12:0	4.8898	glycochenodeoxycholate 3-sulfate	4.17218	alliin	-4.59769	TAG56:9-FA20:5	-4.03043	glycochenodeoxycholate glucuronide (1)	-6.20709	pregnanediol-3-glucuronide	3.89929	serotonin	3.55795	5alpha-androstan-3beta,17alpha-diol disulfate	-3.99254	linoleamide (18:2n6)	4.26567	3-hydroxystachydrine*	-2.86526	TAG56:8-FA20:4	-3.22402	o-cresol sulfate	-6.01352	TAG50:5-FA18:2	-3.35786	androstenediol (3beta,17beta) monosulfate (2)	-5.7316
S-methylmethionine	3.30905	sucrose	3.11132	TAG44:2-FA14:0	4.84001	cholic acid glucuronide	3.8714	deoxycholic acid 12-sulfate*	4.40114	TAG58:8-FA22:6	-3.93776	glycochenodeoxycholate 3-sulfate	-6.00453	glyco-beta-muricholate	3.79106	glycerophosphorylcholine (GPC)	3.22962	ibuprofen	-3.78238	hydroquinone sulfate	4.19416	nervonate (24:1n9)*	2.83522	TAG56:8-FA18:3	-3.20521	3-ethylcatechol sulfate (1)	-5.80745	TAG54:5-FA22:1	-3.33874	dehydroepiandrosterone sulfate (DHEA-S)	-5.63673
cholate	-3.3037	quinate	-3.08546	TAG42:0-FA16:0	4.58536	4-allylcatechol sulfate	-3.75834	6-hydroxyindole sulfate	4.39599	DAG(18:2/20:5)	-3.92903	glyco-beta-muricholate	-5.79092	N-acetylcitrulline	-3.57199	2-aminophenol sulfate	2.91517	3-methylxanthine	-3.77215	3-methoxycatechol sulfate (2)	4.16002	2-naphthol sulfate	2.81472	N-methylhydroxyproline	3.18775	caffeine	-5.74928	TAG48:5-FA18:2	-3.31012	pregnenolone sulfate	-5.44915
beta-cryptoxanthin	3.21184	4-acetamidophenol	3.08444	TAG44:0-FA12:0	4.3995	deoxycholic acid glucuronide	3.52534	4-methylcatechol sulfate	4.38614	TAG54:6-FA22:6	-3.89248	glycohyocholate	-5.2954	taurolithocholate 3-sulfate	3.55003	betonicine	2.85689	glucuronide of C10H18O2 (7)*	-3.51395	2-acetamidophenol sulfate	3.94959	dibutyl sulfosuccinate	-2.72305	TAG54:7-FA20:4	-3.17334	dihydrocaffeate sulfate (2)	-5.35166	TAG52:5-FA18:2	-3.26697	5alpha-pregnan-diol disulfate	-5.35094
N2-acetyl,N6-methyllysine	-3.12088	4-methoxyphenol sulfate	3.02881	TAG44:1-FA14:0	4.30122	taurochenodeoxycholic acid 3-sulfate	3.52055	N-acetylalliin	-4.34016	TAG56:8-FA22:6	-3.86418	glycolithocholate sulfate*	-4.83837	trans-3,4-methyleneheptanoate	-3.49349	4-hydroxyphenylpyruvate	-2.74391	4-acetylcatechol sulfate (1)	-3.42194	S-allylcysteine	3.82597	N6-methyllysine	-2.71369	TAG50:5-FA20:4	-3.15118	3-acetylphenol sulfate	-5.30239	TAG54:5-FA18:1	-3.26536	5alpha-androstan-3alpha,17beta-diol monosulfate (2)	-5.19055
1,5-anhydroglucitol (1,5-AG)	-3.11172	betonicine	2.94366	TAG42:1-FA14:0	4.21517	glycoursodeoxycholic acid sulfate (1)	3.30804	tyramine O-sulfate	4.24197	TAG54:8-FA20:5	-3.85171	cholate	-3.87778	4-hydroxycoumarin	3.41609	guanidinosuccinate	2.65634	3,7-dimethylurate	-3.38772	3-methoxycatechol sulfate (1)	3.7096	4-acetamidophenol	2.55633	TAG52:6-FA20:4	-3.10919	1,3,7-trimethylurate	-5.0962	TAG51:4-FA15:0	-3.2518	androstenediol (3beta,17beta) disulfate (2)	-5.08439
trans-3,4-methyleneheptanoate	3.08625	cholate	-2.91888	TAG44:2-FA18:2	4.1688	taurocholate	-3.2138	3-indoxyl sulfate	4.20025	TAG54:8-FA22:6	-3.8219	thymol sulfate	-3.76954	1,2,3-benzenetriol sulfate (2)	-3.40037	cysteine sulfinic acid	2.65304	S-methylmethionine	3.32166	cinnamoylglycine	-3.65537	thymol sulfate	2.55614	DAG(18:1/20:3)	-2.98315	4-acetylcatechol sulfate (1)	-4.43894	TAG51:4-FA18:2	-3.22638	5alpha-pregnan-3beta,20beta-diol monosulfate (1)	-4.95127
N6-methyllysine	-2.92644	branched chain 14:0 dicarboxylic acid	2.90149	TAG46:0-FA12:0	4.02525	4-allylphenol sulfate	-3.17553	3-methoxycatechol sulfate (1)	-4.17924	TAG54:7-FA22:6	-3.79427	methyl-4-hydroxybenzoate sulfate	3.59908	5-hydroxy-2-methylpyridine sulfate	-3.36388	sarcosine	-2.58414	thymol sulfate	3.19126	3-acetylphenol sulfate	3.65529	2-aminophenol sulfate	-2.54323	3-carboxy-4-methyl-5-propyl-2-furanpropanoate (CMPF)	2.9622	1,2,3-benzenetriol sulfate (2)	-4.10947	TAG52:6-FA18:2	-3.21149	5alpha-pregnan-3beta,20alpha-diol disulfate	-4.63733
glucuronide of C10H18O2 (7)*	2.91581	ursodeoxycholate	-2.68329	TAG44:1-FA18:1	4.02186	3-methylhistidine	-3.12397	taurodeoxycholate	4.16114	TAG56:8-FA20:5	-3.78898	1-oleoyl-GPG (18:1)*	-3.48494	lithocholate sulfate (1)	3.35876	cytidine	2.42158	theobromine	-3.1425	3-phenylpropionate (hydrocinnamate)	-3.58484	N-methylpipecolate	-2.51027	hydroxy-CMPF*	2.94404	maleate	-4.05932	TAG50:5-FA14:0	-3.20671	pregnenetriol disulfate*	-4.62916
N-methylpipecolate	-2.90711	S-allylcysteine	2.63979	TAG44:0-FA16:0	3.9397	suberoylcarnitine (C8-DC)	3.05425	deoxycholate	4.14523	CE(20:5)	-3.67809	I-urobilinogen	-3.45636	2-aminophenol sulfate	3.34255	dimethyl sulfone	-2.4188	pantoate	-3.10788	5alpha-androstan-3alpha,17beta-diol monosulfate (2)	-3.53902	lanthionine	2.4669	TAG56:7-FA20:3	-2.91173	paraxanthine	-3.86903	TAG48:4-FA12:0	-3.18765	5alpha-pregnan-3beta,20alpha-diol monosulfate (2)	-4.54432
3-methylhistidine	-2.85904	taurocholenate sulfate*	2.56461	TAG46:1-FA12:0	3.8119	1-methyl-5-imidazoleacetate	-3.01301	phenol glucuronide	3.91456	DAG(18:1/20:5)	-3.65012	taurocholenate sulfate*	-3.29695	delta-tocopherol	-3.27891	isovalerate (C5)	2.41269	trigonelline (N'-methylnicotinate)	3.09075	2-piperidinone	3.49416	methyl-4-hydroxybenzoate sulfate	-2.41337	stearidonate (18:4n3)	-2.8925	vanillic acid glycine	-3.73856	TAG52:6-FA18:3	-3.15524	pregnenediol sulfate (C21H34O5S)*	-4.22594
metabolonic lactone sulfate	2.71271	deoxycholic acid glucuronide	-2.5498	quinate	-3.75312	hyocholate	2.82895	glycodeoxycholate	3.90404	DAG(18:1/22:6)	-3.64191	quinate	3.10601	2-methoxyhydroquinone sulfate (1)	3.17466	2-acetamidophenol sulfate	2.35551	salicyluric glucuronide*	3.06641	decadienedioic acid (C10:2-DC)	-3.34621	4-hydroxycoumarin	2.34915	tryptophan betaine	2.88107	5-acetylamino-6-amino-3-methyluracil	-3.45519	DAG(18:2/18:3)	-3.15075	21-hydroxypregnenolone disulfate	-4.13325
eugenol sulfate	-2.68205	tyramine O-sulfate	-2.51005	TAG46:2-FA12:0	3.73325	N-acetylalliin	-2.64098	allo-threonine	-3.89212	PC(16:0/20:5)	-3.64034	5-hydroxy-2-methylpyridine sulfate	-2.83901	4-allylphenol sulfate	3.15945	tryptophan betaine	2.33544	2-aminophenol sulfate	-2.95224	2-aminophenol sulfate	3.33184	N-methylhydroxyproline	2.3325	3,7-dimethylurate	-2.86457	ibuprofen	-3.45327	TAG53:4-FA17:0	-3.07511	pregnenetriol sulfate*	-4.11166
andro steroid monosulfate C19H28O6S (1)*	-2.66947	2,6-dihydroxybenzoic acid	2.49599	TAG48:1-FA12:0	3.71475	N-acetyl-3-methylhistidine*	-2.58984	lithocholate sulfate (1)	3.52031	PE(P-16:0/20:5)	-3.60796	mannitol/sorbitol	-2.80794	5alpha-pregnan-3beta,20alpha-diol monosulfate (2)	3.15786	4-methoxyphenol sulfate	2.32624	suberoylcarnitine (C8-DC)	-2.88753	4-acetylphenyl sulfate	3.28805	2-methoxyhydroquinone sulfate (1)	-2.31503	TAG56:7-FA18:3	-2.86258	1-methylxanthine	-3.4522	trans-3,4-methyleneheptanoate	-3.07294	pregnen-diol disulfate*	-4.05139
thymol sulfate	2.615	cholic acid glucuronide	-2.43912	TAG46:3-FA18:3	3.71456	2-methoxyresorcinol sulfate	2.56979	1-stearoyl-2-arachidonoyl-GPS (18:0/20:4)	-3.4731	TAG54:7-FA20:5	-3.60374	ursodeoxycholate	-2.77865	4-ethylcatechol sulfate	3.13844	threonate	2.2397	2-methoxyresorcinol sulfate	-2.88406	4-methylcatechol sulfate	3.10275	3-ethylcatechol sulfate (1)	2.27945	TAG50:6-FA20:4	-2.83728	guaiacol sulfate	-3.44241	1,2,3-benzenetriol sulfate (2)	-3.06914	caffeine	-3.93629
lithocholate sulfate (1)	2.61177	glucuronide of piperine metabolite C17H21NO3 (5)*	-2.37283	TAG46:3-FA12:0	3.54716	2-aminophenol sulfate	-2.51361	1,2,3-benzenetriol sulfate (2)	-3.41841	TAG58:7-FA22:6	-3.59264	pantoate	-2.73975	glycodeoxycholate	3.09645	levulinoylcarnitine	-2.18555	4-ethylphenyl sulfate	-2.8544	1,2,3-benzenetriol sulfate (2)	3.04977	branched chain 14:0 dicarboxylic acid	-2.20908	DAG(18:1/20:4)	-2.81096	5-acetylamino-6-formylamino-3-methyluracil	-3.11415	TAG51:5-FA18:3	-3.06072	androsterone glucuronide	-3.84534
5-acetylamino-6-formylamino-3-methyluracil	-2.51981	4-ethylphenyl sulfate	2.3352	TAG48:4-FA12:0	3.51866	indoleacetylglutamine	-2.5121	4-hydroxyphenylacetylglutamine	3.25975	PC(18:1/20:5)	-3.59255	deoxycholate	-2.70949	1,6-anhydroglucose	-3.06644	alliin	-2.1108	serotonin	2.83718	phenol glucuronide	2.98506	levulinoylcarnitine	2.18838	TAG54:6-FA20:3	-2.81044	catechol sulfate	-3.11144	TAG56:5-FA20:1	-3.0564	andro steroid monosulfate C19H28O6S (1)*	-3.82691
gentisate	2.49517	dihydrocaffeate sulfate (2)	2.31263	4-ethylphenyl sulfate	3.50349	3-methoxycatechol sulfate (2)	-2.50432	4-allylphenol sulfate	-3.22395	TAG52:6-FA22:6	-3.59085	deoxycholic acid glucuronide	-2.70624	etiocholanolone glucuronide	3.02468	5-acetylamino-6-formylamino-3-methyluracil	-2.08916	androsterone glucuronide	-2.81428	4-methylguaiacol sulfate	2.96182	5alpha-androstan-3alpha,17alpha-diol monosulfate	-2.1444	4-methoxyphenol sulfate	2.80293	2-methoxyresorcinol sulfate	-2.98854	TAG50:4-FA14:0	-3.04731	4-acetamidophenol	3.82603
gamma-glutamylalanine	2.49485	4-allylcatechol sulfate	2.29096	TAG46:0-FA18:0	3.49372	branched chain 14:0 dicarboxylic acid	-2.48054	deoxycholic acid glucuronide	-3.19414	TAG56:7-FA20:5	-3.5795	4-acetylphenyl sulfate	-2.64646	chenodeoxycholic acid sulfate (1)	-3.01404	trans-3,4-methyleneheptanoate	2.05866	4-acetylphenyl sulfate	-2.77707	hippurate	2.88488	glycoursodeoxycholic acid sulfate (1)	2.12406	TAG56:9-FA18:3	-2.79816	3-methoxycatechol sulfate (1)	-2.94171	TAG54:4-FA18:0	-2.97238	16a-hydroxy DHEA 3-sulfate	-3.574
indoleacetoylcarnitine*	-2.47688	1,2,3-benzenetriol sulfate (2)	-2.28442	linoleamide (18:2n6)	-3.46097	p-cresol glucuronide*	2.43796	glycolithocholate sulfate*	3.13199	docosahexaenoylcarnitine (C22:6)*	-3.57454	2-methoxyresorcinol sulfate	2.61558	4-acetamidophenol	-2.97162	N-acetyl-4-chlorophenylalanine	-2.03542	vanillic acid glycine	-2.77528	4-ethylcatechol sulfate	2.80016	N-acetylhistidine	-2.10351	DAG(18:2/20:3)	-2.79753	theophylline	-2.90188	PC(16:0/16:1)	2.96617	5alpha-androstan-3alpha,17beta-diol 17-glucuronide	-3.44415
ectoine	-2.46408	alpha-CMBHC glucuronide	2.26004	TAG46:2-FA18:2	3.37681	1,2,3-benzenetriol sulfate (2)	2.42175	ethyl alpha-glucopyranoside	3.12724	TAG56:7-FA22:6	-3.56699	salicyluric glucuronide*	2.59245	3-methoxycatechol sulfate (2)	2.91769	3-ureidopropionate	2.02205	decadienedioic acid (C10:2-DC)	-2.74715	5alpha-androstan-3alpha,17beta-diol disulfate	-2.78262	N-acetylcitrulline	-2.00491	N-acetylcitrulline	2.78056	galactonate	-2.65326	TAG48:4-FA18:2	-2.95325	paraxanthine	-3.43049
umbelliferone sulfate	-2.4256	4-hydroxycoumarin	2.20974	TAG48:4-FA20:4	3.36315	4-vinylphenol sulfate	-2.42158	propionylglycine (C3)	3.11065	eugenol sulfate	-3.55908	deoxycholic acid 12-sulfate*	-2.51611	4-ethylphenyl sulfate	2.91375	malonate	2.01659	ethyl alpha-glucopyranoside	2.68658	glycochenodeoxycholate glucuronide (1)	-2.7651			TAG50:4-FA20:3	-2.73111	1,7-dimethylurate	-2.56323	TAG54:5-FA18:0	-2.93105	11beta-hydroxyandrosterone glucuronide	-3.42574
N-acetyl-3-methylhistidine*	-2.31278	taurodeoxycholic acid 3-sulfate	2.18011	TAG46:1-FA18:1	3.3497	glycine conjugate of C10H14O2 (1)*	-2.39082	thymol sulfate	-3.10119	PE(P-18:1/20:5)	-3.55511	3,7-dimethylurate	2.30819	trigonelline (N'-methylnicotinate)	2.89151	ethyl alpha-glucopyranoside	1.9951	nonanoylcarnitine (C9)	-2.65206	saccharin	2.7569			TAG54:5-FA22:4	-2.72627	gentisate	-2.52491	TAG55:4-FA18:2	-2.88257	metabolonic lactone sulfate	-3.35239
pyridoxate	-2.27878	3-carboxy-4-methyl-5-propyl-2-furanpropanoate (CMPF)	2.12807	TAG48:2-FA12:0	3.34677	2-piperidinone	2.38244	taurochenodeoxycholic acid 3-sulfate	-2.91911	dimethyl sulfone	-3.55472	linoleamide (18:2n6)	2.30702	delta-CEHC glucuronide	-2.81378	DAG(12:0/16:0)	1.99089	taurodeoxycholic acid 3-sulfate	-2.59443	allo-threonine	-2.70334			TAG54:6-FA16:1	-2.71493	2-acetamidophenol sulfate	2.50938	TAG48:1-FA16:1	2.87745	N-acetylcitrulline	3.31557
3-ethylcatechol sulfate (1)	-2.2416	serotonin	-2.08793	TAG48:3-FA12:0	3.34062	dibutyl sulfosuccinate	2.35375	stachydrine	-2.90957	TAG60:10-FA22:6	-3.52492	alliin	2.29982	S-methylmethionine	2.73906	mannitol/sorbitol	-1.98913	indole-3-carboxylate	-2.54604	gamma-glutamylglutamine	-2.6599			arachidonate (20:4n6)	-2.71188	1-methylurate	-2.4281	TAG54:5-FA18:3	-2.83078	androstenediol (3alpha, 17alpha) monosulfate (2)	-3.29715
homovanillate (HVA)	-2.23819	eugenol sulfate	2.07883	TAG46:2-FA16:0	3.24232	S-allylcysteine	-2.34691	caffeine	2.87951	PE(P-18:0/20:5)	-3.51568	trigonelline (N'-methylnicotinate)	2.2245	N-acetyl-3-methylhistidine*	-2.73698			dimethyl sulfone	-2.45838	beta-cryptoxanthin	2.65847			TAG52:5-FA20:3	-2.7085	1,3-dimethylurate	-2.35123	TAG50:4-FA18:2	-2.81813	taurodeoxycholate	3.24955
chenodeoxycholic acid sulfate (1)	2.18149	picolinate	2.04538	TAG44:1-FA16:1	3.19891	picolinoylglycine	-2.31955	cholic acid glucuronide	-2.7716	PC(18:0/20:5)	-3.49534	ectoine	2.13485	guaiacol sulfate	2.66422			4-methoxyphenol sulfate	-2.44134	isoursodeoxycholate	2.65784			S-methylmethionine	2.60114	levulinoylcarnitine	-2.10024	TAG52:4-FA20:0	-2.8057	dihydrocaffeate sulfate (2)	3.23713
taurocholate	-2.12373	isobutyrylcarnitine (C4)	2.02586	TAG48:5-FA18:3	3.18568	8-methoxykynurenate	-2.27219	dibutyl sulfosuccinate	2.66329	TAG52:7-FA22:6	-3.45414	hexadecenedioate (C16:1-DC)*	-2.07789	4-vinylphenol sulfate	2.60521			N-methylhydroxyproline	-2.43696	I-urobilinogen	2.59129			TAG52:4-FA20:3	-2.58768	linoleamide (18:2n6)	2.03661	TAG52:5-FA18:3	-2.73421	theophylline	-3.08888
branched-chain, straight-chain, or cyclopropyl 10:1 fatty acid (2)*	2.12076			TAG48:2-FA18:0	3.18091	dimethyl sulfone	2.26174	trans-3,4-methyleneheptanoate	-2.51673	TAG55:7-FA22:6	-3.41499	3-methylhistidine	2.07099	sucrose	-2.56896			isocitric lactone	-2.40946	pyridoxate	-2.55104			DAG(16:1/18:3)	-2.56367	4-methoxyphenol sulfate	2.03044	TAG50:5-FA18:3	-2.69877	1,3,7-trimethylurate	-3.07928
linoleamide (18:2n6)	-2.1056			5-acetylamino-6-amino-3-methyluracil	-3.15544	gamma-glutamylalanine	-2.2007	4-ethylcatechol sulfate	2.49231	TAG56:6-FA22:6	-3.39333	1-methyl-5-imidazoleacetate	2.06964	4-methoxyphenol sulfate	2.56506			2-methoxyhydroquinone sulfate (1)	-2.40735	guaiacol sulfate	2.52734			allo-threonine	-2.53848	1,6-anhydroglucose	-2.0303	TAG56:3-FA20:0	-2.68912	pregnanediol-3-glucuronide	-2.9656
pantoate	-2.06722			TAG44:0-FA14:0	3.11413	octadecanedioylcarnitine (C18-DC)*	2.19919	S-methylmethionine	-2.4326	TAG52:7-FA20:5	-3.35188	7-methylxanthine	2.05183	N-acetyl-1-methylhistidine*	-2.54666			4-hydroxyhippurate	-2.35189	2-naphthol sulfate	-2.52301			DAG(18:2/20:4)	-2.53088			TAG52:5-FA16:0	-2.68323	4-methylguaiacol sulfate	-2.95809
4-hydroxycoumarin	2.02559			TAG42:1-FA16:1	3.06247	galactonate	-2.18346	4-methoxyphenol sulfate	-2.42177	TAG54:6-FA20:5	-3.33675	octadecenedioate (C18:1-DC)	-1.98106	pentose acid*	2.49734			1-methyl-5-imidazoleacetate	-2.32074	4-acetylcatechol sulfate (1)	2.45215			benzoylcarnitine*	2.52983			TAG52:4-FA18:2	-2.67703	2-methoxyresorcinol sulfate	-2.91076
glucuronide of piperine metabolite C17H21NO3 (3)*	2.01153			decadienedioic acid (C10:2-DC)	-2.9461	N-acetylkynurenine (2)	-2.16559	delta-CEHC	2.3874	DAG(16:0/20:5)	-3.31873			gamma-tocopherol/beta-tocopherol	-2.47014			pentose acid*	-2.13295	tyramine O-sulfate	-2.42045			TAG49:0-FA18:0	2.51646			TAG56:6-FA20:2	-2.67421	cytosine	2.87289
indolepropionate	2.00565			TAG48:4-FA18:1	2.93486	3-methylcrotonylglycine	-2.11824	trigonelline (N'-methylnicotinate)	-2.38276	TAG52:5-FA20:5	-3.29307			deoxycholic acid glucuronide	-2.46067			caffeic acid sulfate	-2.12754	alpha-CMBHC glucuronide	2.41497			TAG54:5-FA20:4	-2.47709			TAG52:4-FA16:0	-2.61471	17alpha-hydroxypregnenolone 3-sulfate	-2.79612
				TAG48:5-FA18:2	2.93353	indolepropionate	-2.11788	tryptophan betaine	2.37542	TAG54:5-FA20:5	-3.29118			3-hydroxy-2-methylpyridine sulfate	-2.44979			gulonate*	-2.09944	glycoursodeoxycholate	2.2665			TAG56:7-FA20:4	-2.45409			TAG56:5-FA18:2	-2.60081	1,7-dimethylurate	-2.73947
				TAG42:1-FA16:0	2.90125	4-acetylphenyl sulfate	-2.11332	eugenol sulfate	-2.21582	docosahexaenoate (DHA; 22:6n3)	-3.28429			eugenol sulfate	-2.40204			pyridoxate	-2.08816	1,6-anhydroglucose	-2.26537			TAG56:6-FA20:3	-2.44345			TAG48:5-FA18:3	-2.59831	hydroxy-CMPF*	-2.73578
				methyl-4-hydroxybenzoate sulfate	-2.88409	2-hydroxyphenylacetate	-2.05298	nervonate (24:1n9)*	2.19152	TAG56:6-FA20:5	-3.24538			5alpha-androstan-3beta,17alpha-diol disulfate	2.39355			erythritol	-2.08756	isovalerate (C5)	-2.26509			TAG60:10-FA22:5	-2.43651			TAG54:4-FA18:2	-2.5969	S-methylmethionine	-2.66794
				TAG45:1-FA15:0	2.87594	octadecenedioylcarnitine (C18:1-DC)*	2.04972	1-stearoyl-2-oleoyl-GPS (18:0/18:1)	-2.16165	TAG52:6-FA20:5	-3.17925			catechol sulfate	2.34685			methyl indole-3-acetate	-2.08001	threonate	-2.25669			TAG54:6-FA20:4	-2.42789			TAG53:4-FA18:2	-2.57424	N-acetylasparagine	2.5964
				TAG50:6-FA20:4	2.83445			3-methyl catechol sulfate (1)	-2.14404	TAG56:8-FA16:0	-3.08005			1-methylurate	2.34672			5-hydroxy-2-methylpyridine sulfate	-2.0752	glutarate (C5-DC)	2.22534			TAG54:5-FA16:1	-2.39485			TAG48:2-FA16:1	2.5676	saccharin	-2.59106
				TAG48:3-FA18:1	2.81778			5-hydroxyindole sulfate	2.13279	alliin	-3.07981			5alpha-androstan-3alpha,17beta-diol monosulfate (1)	-2.3345			betonicine	-2.06537	catechol sulfate	2.22118			PE(16:0/22:4)	-2.37825			TAG54:7-FA18:1	-2.5537	3-carboxy-4-methyl-5-propyl-2-furanpropanoate (CMPF)	-2.56726
				TAG48:4-FA18:2	2.76021			N-oleoyltaurine	-2.11863	TAG55:1-FA16:0	-3.05756			gamma-CEHC	-2.33224			glycochenodeoxycholate glucuronide (1)	2.05511	pyridoxal	-2.19518			TAG56:7-FA22:4	-2.35946			TAG56:6-FA18:3	-2.52268	1-methylxanthine	-2.3837
				TAG46:3-FA16:0	2.72765			2-naphthol sulfate	-2.10642	DAG(16:0/22:6)	-2.94884			N-acetylkynurenine (2)	-2.2958			2,6-dihydroxybenzoic acid	-2.04343	3-hydroxyadipate*	-2.17551			TAG58:6-FA20:4	-2.35497			TAG52:5-FA16:1	-2.51143	glyco-beta-muricholate	2.3674
				TAG46:1-FA16:0	2.69237			3-(3-hydroxyphenyl)propionate sulfate	2.08098	TAG58:9-FA18:2	-2.93135			delta-CEHC	-2.24447			catechol sulfate	-2.02919	ethyl beta-glucopyranoside	-2.13516			TAG45:0-FA14:0	2.34078			TAG46:1-FA16:1	2.44442	4-methylcatechol sulfate	-2.26272
				TAG44:1-FA16:0	2.65947			taurocholenate sulfate*	-2.0799	TAG57:2-FA18:1	-2.92905			alliin	2.24064			TAG40:0-FA16:0	2.0277	2,6-dihydroxybenzoic acid	2.07621			palmitoleate (16:1n7)	-2.34007			PI(18:0/16:1)	2.44237	linoleamide (18:2n6)	-2.25531
				theophylline	-2.63393			theobromine	2.05821	TAG58:9-FA18:1	-2.84922			2-piperidinone	-2.2274			cholate	2.01465	tryptophan betaine	-2.06642			docosapentaenoate (DPA; 22:5n3)	-2.33549			TAG56:4-FA18:2	-2.43296	umbelliferone sulfate	-2.23372
				DAG(12:0/18:2)	2.63375			4-ethylphenyl sulfate	2.05498	docosapentaenoylcarnitine (C22:5n3)*	-2.84495			gamma-CEHC glucuronide*	-2.2065			decanoylcarnitine (C10)	-2.01241	galactonate	-2.04804			TAG49:0-FA15:0	2.31582			3-methoxycatechol sulfate (1)	-2.43123	S-allylcysteine	-2.21385
				TAG44:2-FA18:1	2.60753			5alpha-pregnan-diol disulfate	-2.03479	TAG55:2-FA18:2	-2.84331			3-methylhistidine	-2.13999			3-hydroxydecanoylcarnitine	-2.00595	N-alpha-acetylornithine	-2.02171			TAG50:5-FA16:1	-2.31491			carnitine of C10H14O2 (5)*	-2.41679	3-(3-hydroxyphenyl)propionate sulfate	2.19641
				DAG(12:0/18:1)	2.57721			taurochenodeoxycholate	-2.0319	TAG57:3-FA18:2	-2.83238			tartronate (hydroxymalonate)	2.11617			octanoylcarnitine (C8)	-1.99944	branched chain 14:0 dicarboxylic acid	2.00831			TAG51:0-FA18:0	2.30276			TAG55:2-FA18:2	-2.402	N-methylhydroxyproline	2.17531
				TAG45:1-FA18:1	2.56404			glutamine conjugate of C7H12O2*	-2.0178	TAG58:10-FA18:2	-2.82924			5alpha-pregnan-3beta,20beta-diol monosulfate (1)	2.07871			nervonate (24:1n9)*	1.97583	4-allylphenol sulfate	-1.99624			isoleucylglycine	2.2941			glycine conjugate of C10H14O2 (1)*	-2.39141	ethyl beta-glucopyranoside	2.15592
				1,7-dimethylurate	-2.4773			chenodeoxycholic acid sulfate (1)	2.01037	TAG60:11-FA22:5	-2.82815			2-methoxyresorcinol sulfate	-2.07296									TAG48:4-FA20:4	-2.2872			TAG55:3-FA18:2	-2.38447	5alpha-androstan-3beta,17beta-diol monosulfate (1)	-2.14374
				5-acetylamino-6-formylamino-3-methyluracil	-2.46581			2,3-dihydroxy-2-methylbutyrate	-1.99988	PE(O-18:0/20:5)	-2.82747			cytosine	2.06035									TAG50:4-FA20:4	-2.28337			2-methoxyresorcinol sulfate	-2.38084	cholate	2.09428
				TAG44:3-FA18:2	2.44154			5alpha-androstan-3beta,17beta-diol monosulfate (2)	1.98732	DAG(16:1/22:6)	-2.81484			4-acetylcatechol sulfate (1)	2.01469									TAG56:5-FA22:4	-2.28335			PC(14:0/16:1)	2.37683	N-acetylglutamine	2.02757
				TAG46:3-FA16:1	2.42614			dihydrocaffeate sulfate (2)	-1.96436	TAG58:8-FA18:1	-2.78193			saccharin	-2.00442									docosapentaenoate (n6 DPA; 22:5n6)	-2.27837			TAG56:10-FA18:2	-2.33936	sucrose	2.02612
				salicyluric glucuronide*	-2.42325			hippurate	-1.96043	TAG50:5-FA20:5	-2.76472			erucoylcarnitine (C22:1)*	1.97654									adrenate (22:4n6)	-2.23996			palmitoleate (16:1n7)	2.33708
				TAG46:3-FA18:2	2.3821					TAG53:0-FA16:0	-2.73833			gamma-glutamylalanine	-1.9577									TAG54:8-FA20:5	-2.19431			PC(18:0/16:1)	2.32247
				ethyl alpha-glucopyranoside	-2.38096					TAG56:8-FA18:1	-2.73075			3-hydroxypyridine sulfate	1.94434									TAG56:9-FA20:5	-2.19195			MAG(18:2)	-2.31888
				TAG46:2-FA18:1	2.35754					TAG56:8-FA16:1	-2.70662			caffeine	-1.93174									TAG47:0-FA16:0	2.19022			TAG52:6-FA16:1	-2.30587
				CE(12:0)	2.35488					TAG55:1-FA18:1	-2.51922													TAG45:0-FA15:0	2.18744			TAG54:4-FA18:3	-2.30273
				TAG48:1-FA18:0	2.33985					LPC(20:5)	-2.50389													3-phenylpropionate (hydrocinnamate)	2.18545			saccharin	2.26256
				alliin	2.33097					lanthionine	-2.45772													TAG56:6-FA20:4	-2.18502			TAG46:2-FA16:1	2.26217
				TAG46:1-FA18:0	2.3253					LPC(22:6)	-2.44432													TAG56:5-FA20:3	-2.17671			TAG54:4-FA18:1	-2.25909
				laurate (12:0)	2.31878					TAG56:8-FA18:2	-2.38586													TAG54:5-FA20:3	-2.15671			TAG54:4-FA22:1	-2.25755
				dodecanedioate (C12)	2.31571					stearidonate (18:4n3)	-2.35855													TAG52:6-FA20:5	-2.14881			TAG56:3-FA18:2	-2.24732
				TAG48:4-FA18:3	2.26594					stachydrine	-2.3514													TAG58:6-FA22:4	-2.14009			TAG56:4-FA20:1	-2.24233
				3-hydroxystachydrine*	-2.26364					methyl glucopyranoside (alpha + beta)	-2.3401													stachydrine	2.13538			TAG53:4-FA18:3	-2.20601
				theobromine	2.24916					PC(16:0/22:6)	-2.19639													TAG51:0-FA17:0	2.12804			CE(16:1)	2.19057
				4-acetylcatechol sulfate (1)	2.23655					CE(22:6)	-2.18688													TAG49:0-FA16:0	2.12603			TAG50:1-FA16:1	2.18328
				TAG44:2-FA16:0	2.17845					PC(18:2/20:5)	-2.15119													TAG54:7-FA16:1	-2.11597			TAG58:10-FA18:2	-2.16901
				branched-chain, straight-chain, or cyclopropyl 12:1 fatty acid*	-2.13091					TAG57:8-FA22:6	-2.12865													TAG54:4-FA20:3	-2.09905			TAG56:9-FA20:5	-2.16237
				thymol sulfate	2.11385					1,2,3-benzenetriol sulfate (2)	-2.12779													TAG47:0-FA15:0	2.09843			TAG56:7-FA20:3	-2.1584
				docosahexaenoylcarnitine (C22:6)*	-2.09083					ethyl alpha-glucopyranoside	2.1241													TAG47:0-FA14:0	2.09388			TAG57:3-FA18:2	-2.15753
				TAG44:2-FA16:1	2.09038					TAG56:7-FA16:0	-2.1088													TAG49:1-FA15:0	2.0722			TAG51:3-FA15:0	-2.12869
				DAG(12:0/16:0)	2.07013					ibuprofen	-2.10571													dihomolinolenate (20:3n3 or 3n6)	-2.06762			TAG53:5-FA18:3	-2.12556
				4-allylphenol sulfate	2.05193					S-allylcysteine	-2.08591													LPE(22:4)	-2.04821			TAG56:8-FA18:2	-2.11271
				3,7-dimethylurate	2.03942					pentose acid*	-2.0589													TAG53:1-FA18:0	2.03162			LPE(16:1)	2.11245
				4-acetylphenyl sulfate	2.03911					PE(16:0/22:4)	2.02272													TAG56:6-FA22:4	-2.02963			TAG56:8-FA20:4	-2.0944
				betonicine	2.03464					docosapentaenoate (DPA; 22:5n3)	-2.01345													TAG45:0-FA16:0	2.01638			TAG50:2-FA16:1	2.06363
				caffeine	-2.0242					PC(18:1/22:6)	-2.00001													TAG58:7-FA22:4	-2.01599			TAG56:5-FA20:2	-2.06217
				9,10-DiHOME	2.0176																			PE(18:0/22:4)	-2.00051			delta-CEHC	-2.05805
				TAG46:3-FA14:0	1.99699																			DAG(18:1/20:5)	-2.00024			TAG56:7-FA18:3	-2.03395
																								linoleamide (18:2n6)	1.99997			TAG56:7-FA18:2	-2.02748
																												TAG56:9-FA18:3	-2.02686
																												TAG48:3-FA12:0	-2.01992
																												TAG53:3-FA18:2	-2.01462
																												TAG53:3-FA17:0	-2.01374
																												TAG52:4-FA22:1	-2.01092
																												TAG56:6-FA18:2	-2.00689
																												TAG46:2-FA14:1	1.994
